# Supplementary material for: Social engagement modulates wild monkeys’ vocal expressions and the behavioral response to that of others
Source: iScience. 2025 Dec 11;29(1):114408. doi: 10.1016/j.isci.2025.114408 (PMC12800624; doi:10.1016/j.isci.2025.114408)
Supplement: Data S1. Dataset for the first three models [file mmc2.csv]

subject	sex	condition	context	trial_order	difference_sdb_num	difference_look_num	yawn_resp
Miriam	1	H	feeding	1	0	2	0
Cry	0	L	feeding	2	0	4	0
Cry	0	R	feeding	1	0	1	0
Renato	0	L	feeding	1	0	1	0
Boss	0	R	feeding	1	0	2	0
Cry	0	H	feeding	3	1	2	0
Carla	1	L	feeding	1	1	2	0
Renato	0	H	grooming	2	0	1	1
Cry	0	R	grooming	4	0	0	0
Dark	0	L	feeding	3	0	2	0
Carla	1	H	grooming	2	0	5	0
Dark	0	R	feeding	1	1	2	0
Boss	0	R	grooming	5	0	0	1
Medium	0	H	feeding	1	0	0	0
Dark	0	H	feeding	2	0	5	0
Carla	1	L	grooming	6	1	3	0
Miriam	1	L	feeding	6	0	1	0
Carla	1	R	feeding	3	1	1	0
Renato	0	R	grooming	4	0	1	0
Dark	0	L	grooming	4	0	7	0
Renato	0	L	grooming	6	0	0	0
Ravy	1	R	grooming	7	2	1	0
Ravy	1	R	feeding	5	0	2	0
Dark	0	H	grooming	8	2	1	1
Medium	0	H	grooming	6	0	3	1
Medium	0	R	grooming	7	0	0	0
Miriam	0	R	grooming	7	0	0	0
Botola	1	H	feeding	4	0	3	0
Botola	1	L	grooming	7	0	2	0
Cry	0	H	grooming	7	1	0	1
Dark	0	R	grooming	5	0	0	0
Renato	0	H	feeding	7	0	2	0
Boss	0	L	feeding	3	0	2	0
Miriam	1	L	grooming	4	0	3	0
Botola	1	R	feeding	1	0	1	0
Boss	0	H	feeding	6	0	0	0
Ravy	1	H	grooming	1	0	5	1
Cry	0	L	grooming	6	0	0	1
Botola	1	L	feeding	8	1	2	0
Medium	0	L	feeding	5	0	3	1
Renato	0	R	feeding	5	0	1	0
Miriam	1	R	feeding	2	0	1	0
Carla	1	R	grooming	8	1	0	0
Botola	1	R	grooming	6	0	0	1
Ravy	1	H	feeding	8	0	2	0
Boss	0	H	grooming	4	1	1	1
Medium	0	R	feeding	4	0	0	0
Botola	1	H	grooming	5	1	0	0
Ravy	1	L	feeding	6	0	1	0
Carla	1	H	feeding	5	3	0	0
Medium	0	L	grooming	8	0	0	0
Miriam	1	H	grooming	7	0	0	0
Ravy	1	L	grooming	4	0	1	0
Boss	0	L	grooming	7	1	0	0
