# Supplementary material for: Social engagement modulates wild monkeys’ vocal expressions and the behavioral response to that of others
Source: iScience. 2025 Dec 11;29(1):114408. doi: 10.1016/j.isci.2025.114408 (PMC12800624; doi:10.1016/j.isci.2025.114408)
Supplement: Data S2. Dataset for the last model [file mmc3.csv]

subject	sex	condition	trial_order	yawn_resp
Cry	0	H	7	1
Miriam	1	H	7	0
Botola	1	H	5	0
Boss	0	H	4	1
Renato	0	H	2	1
Carla	1	H	2	0
Medium	0	H	6	1
Dark	0	H	8	0
Ravy	1	H	1	1
Cry	0	C	5	0
Carla	1	C	4	1
Miriam	1	C	3	0
Medium	0	C	3	0
Botola	1	C	2	0
Dark	0	C	6	0
Ravy	1	C	2	0
Renato	0	C	8	1
Boss	0	C	8	0
